# Supplementary material for: Comparative Genome Analyses of Vibrio anguillarum Strains Reveal a Link with Pathogenicity Traits
Source: mSystems. 2017 Feb 28;2(1):e00001-17. doi: 10.1128/mSystems.00001-17 (PMC5347184; doi:10.1128/mSystems.00001-17)
Supplement: TABLE S3 [file sys001172089st6.xlsx]

## Sheet: Chromosome I
	- (absent gene)
	+ (presence gene)
															Strains
		4299	87-9-116	87-9-117	90-11-286	90-11-287	91-7-154	178/90	601/90	775	9014/8	DMS21597	H610	NB10	PF4	PF7	PF430-3	S2 2/9	VA1	6018/1	VIB18	261/91	A023	LMG12010	T265	51/82/2	VIB93	91-8-178	Ba35
Putative virulence factors Chromosome I	Gene tag
Anguibactin biosynthesis and iron transport
vabA-vabE	VAA_02392-VAA_02395; VAA_02076	+	+	+	+	+	+	+	+	+	+	+	+	+	+	+	+	+	+	+	+	+	+	+	+	+	+	+	+
ttpC, tonB2, exbB2, exbD2	VAA_01800-VAA_01804	+	+	+	+	+	+	+	+	+	+	+	+	+	+	+	+	+	+	+	+	+	+	+	+	+	+	+	+
tonB1, exbB, exbD1	VAA_01389-VAA_01387	+	+	+	+	+	+	+	+	+	+	+	+	+	+	+	+	+	+	+	+	+	+	+	+	+	+	+	+
fur	VAA_03429	+	+	+	+	+	+	+	+	+	+	+	+	+	+	+	+	+	+	+	+	+	+	+	+	+	+	+	+
Heme transport
huvA-huvD, huvSXZ	VAA_01392;VAA_01385-VAA_01383; VAA_01390-VAA_01391	+	+	+	+	+	+	+	+	+	+	- (only A)	+	+	- (only A)	+	- (only A)	+	+	+	+	+	+	+	+	+	+	+	+
Ferric enterobactin and ferric vanchrobactin transport
fvtA	VAA_02079	+	+	+	+	+	+	+	+	+	+	+	+	+	+	+	+	+	+	+	+	+	+	+	+	+	+	+	+
fetAB	VAA_00188-VAA_00189	+	+	+	+	+	+	+	+	+	+	+	+	+	+	+	+	+	+	+	+	+	+	+	+	+	+	+	+
Ferrous and ferric transport
feoABC	VAA_03389-VAA_03400	+	+	+	+	+	+	+	+	+	+	+	+	+	+	+	+	+	+	+	+	+	+	+	+	+	+	+	+
fbpCBA	VAA_01820-VAA_01823; VAA_00769-VAA_00767	+	+	+	+	+	+	+	+	+	+	+	+	+	+	+	+	+	+	+	+	+	+	+	+	+	+	+	+
Ferrichrome
fhuACBD	VAA_02423-VAA_02426	+	+	+	- (except D)	+	+	+	+	+	+	+	+	+	+	+	+	+	+	+	+	+	+	+	+	+	+	+	+
Hemolysins
Hemolysin genes	VAA_00718	+	+	+	+	+	+	+	+	+	+	+	+	+	+	+	+	+	+	+	+	+	+	+	+	+	+	+	+
Putative hemolysin genes	VAA_02701	+	+	+	+	+	+	+	+	+	+	+	+	+	+	+	+	+	+	+	+	+	+	+	+	+	+	+	+
21-kDa hemolysin precursor gene	VAA_03731	+	+	+	+	+	+	+	+	+	+	+	+	+	+	+	+	+	+	+	+	+	+	+	+	+	+	+	+
vah2-vah5	VAA_01090; VAA_03209; VAA-03298; VAA_00294	+	+	+	- (only 4)	+	+	+	+	+	+	+	- (only 4)	+	+	+	+	+	+	+	+	+	+	+	+	+	+	+	+
mltD	VAA_03554	+	+	+	+	+	+	+	+	+	+	+	+	+	+	+	+	+	+	+	+	+	+	+	+	+	+	+	+
RTX toxins
rtxEDBHCGA	VAA_03091-VAA03085	+	+	+	- (only A)	+	+	+	+	+	+	+	+	+	+	- (only A)	+	+	+	+	+	+	+	+	+	+	+	+	+
RTX toxin gene	VAA_02070	+	+	+	+	+	-	+	+	+	+	+	+	+	+	+	+	+	+	+	-	+	+	+	+	+	-	+	+
Secreted enzymes
Lysophospholipase L2 gene	VAA_01963	+	+	+	+	+	+	+	+	+	+	+	+	+	+	+	+	+	+	+	+	+	+	+	+	+	+	+	+
Motility and chemotaxis
flaEDBGI	VAA_03469-VAA_03465	+	+	+	+	+	+	+	+	+	+	+	+	+	+	+	+	+	+	+	+	+	+	+	+	+	+	+	+
fliS, fleSQ	VAA_03463-VAA_03459	+	+	+	+	+	+	+	+	+	+	+	+	+	+	+	+	+	+	+	+	+	+	+	+	+	+	+	+
fliE-fliR, flhB	VAA_03459-VAA_03443	+	+	+	+	+	+	+	+	+	+	+	+	+	+	+	+	+	+	+	+	+	+	+	+	+	+	+	+
flgTOPNMA	VAA_03532-VAA03526	+	+	+	+	+	+	+	+	+	+	+	+	+	+	+	+	- (only A, O)	+	+	+	+	+	+	+	+	+	+	+
cheVR	VAA_03525-VAA03524	+	+	+	+	+	+	+	+	+	+	+	+	+	+	+	+	+	+	+	+	+	+	+	+	+	+	+	+
flgB-flgL	VAA_03523-VAA_03512	+	+	+	+	+	+	+	+	+	+	+	+	+	+	+	+	+	+	+	+	+	+	+	+	+	+	+	+
flaAC	VAA_03511-VAA03510	+	+	+	+	+	+	+	+	+	+	+	+	+	+	+	+	+	+	+	+	+	+	+	+	+	+	+	+
flhA	VAA_03392	+	+	+	+	+	+	+	+	+	+	+	+	+	+	+	+	+	+	+	+	+	+	+	+	+	+	+	+
fliL	VAA_00455	+	+	+	+	+	+	+	+	+	+	+	+	+	+	+	+	+	+	+	+	+	+	+	+	+	+	+	+
rpoHN	VAA_00451; VAA_02739	+	+	+	+	+	+	+	+	+	+	+	+	+	+	+	+	+	+	+	+	+	+	+	+	+	+	+	+
motYBA	VAA_02089; VAA_01161-VAA_01162	+	+	+	+	+	+	+	+	+	+	+	+	+	+	+	+	+	+	+	+	+	+	+	+	+	+	+	+
Methyl-accepting chemotaxis gene	23 genes	+	+	+	+	+	+	+	+	+	+	+	+	+	+	+	+	+	+	+	+	+	+	+	+	+	+	+	+
Type IV pilus
pilABCD	VAA_00732_VAA_00728	+	+	+	- (only A)	+	+	+	+	+	+	+	+	+	+	+	+	+	+	+	+	+	+	+	+	+	+	+	+
pilVWE	VAA_01191; VAA_01193; VAA_01195	+	+	+	+	+	+	+	+	+	+	+	+	+	+	+	+	+	+	+	+	+	+	+	+	+	+	+	+
Putative type IV pilin gene	VAA_01194	+	+	+	+	+	+	+	+	+	+	+	+	+	+	+	+	+	+	+	+	+	+	+	+	+	+	+	+
pilUT	VAA_01655-VAA_01656	+	+	+	+	+	+	+	+	+	+	+	+	+	+	+	+	+	+	+	+	+	+	+	+	+	+	+	+
pilF	VAA_03067	+	+	+	+	+	+	+	+	+	+	+	+	+	+	+	+	+	+	+	+	+	+	+	+	+	+	+	+
Multimodular transpeptidase-transglycosylase gene	VAA_02627; VAA_00759	+	+	+	+	+	+	+	+	+	+	+	+	+	+	+	+	+	+	+	+	+	+	+	+	+	+	+	+
pilMNOPQ	VAA_02628-VAA_02632	+	+	+	+	+	+	+	+	+	+	+	+	+	+	+	+	+	+	+	+	+	+	+	+	+	+	+	+
MSHA type 4
mshQPODCABF	VAA_01721-VAA_01728	+	+	+	- (only Q)	+	+	+	+	+	+	- (only Q)	- (only A,Q)	+	- (only A)	- (only A)	- (only A)	- (only A)	+	+	+	+	+	+	+	+	+	+	+
mshGENMLKJIH	VAA_01729-VAA_01738	+	+	+	+	+	+	+	+	+	+	+	+	+	+	+	+	+	+	+	+	+	+	+	- (only G)	+	+	+	+
Type VI secretion system
vtsA-vtsH system I	VAA_03042-VAA_03021	+	+	+	+	+	+	+	+	+	+	+	+	+	-	-	-	-	+	+	+	+	+	+	+	+	+	+	+
Quorum sensing
luxS	VAA_00716	+	+	+	+	+	+	+	+	+	+	+	+	+	+	+	+	+	+	+	+	+	+	+	+	+	+	+	+
luxR	VAA_01740	+	+	+	+	+	+	+	+	+	+	+	+	+	+	+	+	+	+	+	+	+	+	+	+	+	+	+	+
vanUO	VAA_02384-VAA_02385	+	+	+	+	+	+	+	+	+	+	+	+	+	+	+	+	+	+	+	+	+	+	+	+	+	+	+	+
vanT	VAA_00743; VAA_00909	+	+	+	+	+	+	+	+	+	+	+	+	+	+	+	+	+	+	+	+	+	+	+	+	+	+	+	+
Regulators
DNA-binding protein H-NS gene	VAA_02203	+	+	+	+	+	+	+	+	+	+	+	+	+	+	+	+	+	+	+	+	+	+	+	+	+	+	+	+
hfq	VAA_00118	+	+	+	+	+	+	+	+	+	+	+	+	+	+	+	+	+	+	+	+	+	+	+	+	+	+	+	+

## Sheet: Chromosome II
															Strains
		4299	87-9-116	87-9-117	90-11-286	90-11-287	91-7-154	178/90	601/90	775	9014/8	DMS21597	H610	NB10	PF4	PF7	PF430-3	S2 2/9	VA1	6018/1	VIB18	261/91	A023	LMG12010	T265	51/82/2	VIB93	91-8-178	Ba35
Putative virulence factors Chromosome II	Gene tag
Anguibactin biosynthesis and iron transport
Utilization protein for unknown catechol siderophore	VAA_01367	-	-	-	-	-	-	-	-	+	-	-	-	-	-	-	-	-	-	-	-	-	-	-	-	-	-	-	-
Heme transport
TonB-dependent heme receptor HutR gene	VAA_02922	+	+	+	+	+	+	+	+	+	+	+	+	+	+	+	+	+	+	+	+	+	+	+	+	+	+	+	+
Ferric enterobactin and ferric vanchrobactin transport
fvtB-fvtE	VAA_03000-VAA_03003	+	+	+	+	+	+	+	+	+	+	+	+	+	+	+	+	+	+	+	+	+	+	+	+	+	+	+	+
Hemolysins
vah1	VAA_02922	+	+	+	+	+	+	+	+	+	+	+	+	+	+	+	+	+	-	+	+	+	+	+	+	+	+	+	+
RTX toxins
RTX toxin and related Ca2+-binding protein genes	VAA_02049	+	+	+	+	+	+	+	+	+	+	+	+	+	+	+	+	+	+	+	+	+	+	+	+	+	+	+	+
Metalloproteases
empA	VAA_01306	+	+	+	+	+	+	+	+	+	+	+	+	+	+	+	+	+	+	+	+	+	+	+	+	+	+	+	+
prtV	VAA_02925	+	+	+	+	+	+	+	+	+	+	+	+	+	+	+	+	+	-	+	+	+	+	+	+	+	+	+	+
Zinc protease, insulinase family gene	VAA_1003	+	+	+	+	+	+	+	+	+	+	+	+	+	+	+	+	+	+	+	+	+	+	+	+	+	+	+	+
Secreted enzymes
Phospholipase C gene	VAA_01330	+	+	+	+	+	+	+	+	+	+	+	+	+	+	+	+	+	+	+	+	+	+	+	+	+	+	+	+
Nonhemolytic enterotoxin lytic component L1 genec	VAA_00241-VAA_00240	+	+	+	+	+	-	-	-	+	+	+	+	+	+	+	+	+	-	+	+	+	+	+	+	+	+	+	+
Microbial collagenase gene, secreted	VAA_02998	+	+	+	+	+	+	+	+	+	+	+	+	+	+	+	+	+	-	+	+	+	+	+	+	+	+	+	+
Lipase family protein gene	VAA_01024	+	+	+	-	+	+	+	+	+	+	-	+	+	-	+	-	-	+	+	+	+	-	+	+	+	+	+	+
Chemotaxis
Methyl-accepting chemotaxis gene	19 genes	+	+	+	+	+	+	+	+	+	+	+	+	+	+	+	+	+	+	+	+	+	+	+	+	+	+	+	+
Type VI secretion system
vtsA-vtsH system II	VAA_02833_VAA_02849	- (only H)	+	+	- (only H)	+	+	+	+	+	+	+	+	+	+	+	+	+	+	+	+	+	+	+	+	+	+	+	+
Quorum sensing
vanMN	VAA_00956-VAA_00957	+	+	+	+	+	+	+	+	+	+	+	+	+	+	+	+	+	+	+	+	+	+	+	+	+	+	+	+
vanRI	VAA_01245-VAA_01246	+	+	+	+	+	+	+	+	+	+	+	+	+	+	+	+	+	+	+	+	+	+	+	+	+	+	+	+
vanQP	VAA_01548-VAA_01547	+	+	+	+	+	+	+	+	+	+	+	+	+	+	+	+	+	+	+	+	+	+	+	+	+	+	+	+
vanT	VAA_00909	+	+	+	+	+	+	+	+	+	+	+	+	+	+	+	+	+	+	+	+	+	+	+	+	+	+	+	+
Regulators
virK, slyA	VAA_02801-VAA_02800	+	+	+	+	+	+	+	+	+	+	+	+	+	+	+	+	+	+	+	+	+	+	+	+	+	+	+	+
Transcriptional activator HlyU gene	VAA_00407	-	-	-	-	-	-	-	-	+	-	-	-	-	-	-	-	-	-	-	-	-	-	-	-	-	-	-	-
Transcriptional regulator VpsT gene	VAA_01253	+	+	+	+	+	+	+	+	+	+	+	+	+	+	+	+	+	+	+	+	+	+	+	+	+	+	+	+

## Sheet: plasmid
									Strains
Putative virulence factors plasmid	Gene tag	87-9-117	90-11-287	91-7-154	178/90	601/90	775	9014/8	NB10	VA1	6018/1	VIB18	261/91	LMG12010	T265	VIB93	91-8-178	Ba35
Anguibactin biosynthesis and iron transport
angA-angE, angGHMNRTU	AY312585.1	+	+	+	+	+	+	+	+	+	+	+	+	+	+	+	+	+
fatA-fatD	AY312585.1	+	+	+	+	+	+	+	+	+	+	+	+	+	+	+	+	+
